# Supplementary material for: Cryo-electron tomography reveals coupled flavivirus replication, budding and maturation
Source: Nat Commun. 2026 Jan 20;17:828. doi: 10.1038/s41467-026-68483-4 (PMC12824359; doi:10.1038/s41467-026-68483-4)
Supplement: Supplementary file 14 — Source data [file 41467_2026_68483_MOESM14_ESM.xlsx]

## Sheet: Fig 1F
%Filled ROs
93
82
89
60
73
100
100
76
76
73
67
81
100
92
95
93
100
90
71
64
100
71
59

## Sheet: Fig 1G
Diameter of ROs (nm)
Empty ROs		Filled ROs
54.05		84.02
64.52		82.26
58		86.12
35.18		90.26
49.76		82.09
46.68		87.95
42.21		86.56
48.73		89.66
37.41		87.55
41.87		83.79
38.78		89.29
55.6		95.73
46.07		83.53
48.22		88.04
48.73		86.82
49.42		87.94
61.26		89.98
42.21		81.57
38.95		66.18
42.39		91.99
42.21		77.85
44.62		82.75
38.44		87.14
41.7		86.84
36.04		74.75
		88.11
		88.04
		84.51
		84.56
		87.22
		85.71
		88.17
		93.7
		93.18
		82.38
		87.24
		64.69
		92.19
		83.55
		83.6
		85.63
		89.19
		83.03
		82.06
		89.21
		80.16
		84.01
		83.56
		87.34
		87.48
		83.46
		84.89
		85.31
		86.88
		86.41
		79.91
		79.63
		92.1
		80.07
		81.01
		88.15
		82.58
		82.38

## Sheet: Fig 2E
apparent membrane thickness (nm)
ROs		ER regions
3.78099		3.0807
4.25318		2.96404
4.23247		3.30412
4.02209		3.43534
3.78903		3.79436
4.3772		3.30278
3.94496		3.27619
4.25266		2.5675
4.41451		3.48332
4.04942		3.19048
4.20712		3.24682
4.0927		3.24938
4.19879		2.82104
4.05621		3.24631
4.05004		3.1269
4.25926		3.36487
3.79457		3.52026
3.84204		3.26823
3.97853		3.08817
3.9823		3.16609
4.5676		3.1974
3.74097		3.19597
3.67032		3.07617
3.98549		2.9256
4.34145		3.35113
4.16583		3.31354
4.15562		3.67454
3.80096		3.44095
4.083		3.47146
4.14573		3.70328
4.44007		3.49056
3.91811		3.1307
4.31206		3.19339
4.1013		3.64905
4.12865		3.29927
3.52392		3.20974
3.49742		3.82115
3.88513		3.5418
3.94826		3.59587
4.48471		3.87878
3.99002		3.84617
4.05004		3.08606
4.20378		4.28508
4.33816		3.57828
4.19083		3.47827
3.85153		3.07718
4.46472		3.53158
3.88315		3.52296
4.16176		3.60346
4.2395		3.60076
4.42224		3.64531
4.01614		3.63914
4.09766		3.31277
4.07405		3.68478
4.2186		3.68137
4.29873		3.3924
4.07448		2.94381
4.11026		3.36903
4.24466		3.33182
4.08871		3.55255
4.23769		3.43557
4.22859		3.45546
3.9648		3.52933
3.85041		3.38122
4.12205		3.15929
3.96327		3.21028
4.08578		3.47563
4.26172		3.70564
4.1715		3.28988
4.30562		3.21172
4.20903		3.92848
3.90716		3.46867
4.1549		3.5281
4.56401		3.08563
3.91489		3.26052
4.10772		2.8889
3.74994		3.4622
4.08648		3.73532
4.03887		3.24973
4.28453		3.46573
4.12182		3.59292
3.8388		3.15785
4.18645		3.61824
4.12537		3.20547
4.07435		3.52863
4.34669		4.11451
4.43265		3.67418
4.00419		2.99802
3.96049		3.31025
4.0303		3.698
4.44704		3.35354
4.01937		4.92968
4.25553		4.02713
4.26922		3.67487
3.78761		2.59233
4.172		3.02291
4.4075		3.40829
4.28927		4.38865
3.69009		3.2859
4.00885		3.68357
4.21808		3.29876
3.98841		3.78509
4.11085		3.57194
4.39561
4.10843
4.09847
3.52176
3.89416
3.95719
4.41573
4.35149
4.00076
4.24895
4.43698
3.93616
4.11974
3.7273
3.44901
4.43132
4.19711
4.30265
4.10815
4.10184
4.00198
4.23715
3.98548
3.65116
4.50206
4.01753
4.2747
4.13739
4.01396
4.58864

## Sheet: Fig 2F
Radius of curvature and apparent membrane thickness for individual ROs (one line contains values for one RO)
Radius of Curvature (nm)		Apparent membrane thickness (nm)
54.31		3.51
51.05		4.23
47.37		3.69
52.34		4.32
40.73		3.74
49.38		4.12
36.78		3.74
36.56		4.14
41.51		4.07
50.78		4.13
49.28		3.95
50.26		4.19
37.85		4.28
51.34		4.28
52.86		4.07
48.27		3.84
48.12		4.13
45.41		4.13
54.06		3.89
52.3		4.02
46.99		4.02
57.44		4.12
31.23		4.18
48.64		4.06
52.29		4.16
35.56		4.08
29.12		4.13
48.03		4
48.03		4
53.02		4.31
49.9		4.02
35.63		4.15
49.64		4.29
63.4		3.98
47.19		4.33
52.87		4.12
50.68		4.42
45.77		4.23
42.37		4.39
58.5		4.05
40.2		3.87
51.57		4.17
38.01		4.13
47.02		4.32
56.24		4.13
50.44		4.34
51.25		4.11
56.03		4.04
53.98		3.93
48.83		4.22
36.66		3.84
56.13		4.29
40.17		4.08
49.78		4.13
51.97		3.99
56.61		4.32
58.9		4.44
35.7		3.99
60.96		4.11
57.01		3.82
45.33		3.94
32.84		4.04
62.24		3.9
55.65		3.91
28.24		3.46
48.87		3.99
42.99		4.09
40.33		3.86
49.11		3.97
35.51		3.91
51.77		3.78
41.22		3.93
50.85		3.81
49.49		3.92
49.12		4.08
33.36		4.05
48.96		4.02
49.69		4.02
51.15		4.24
48.09		3.65
53.79		4.15
34.12		4.22
55.04		3.9
55.94		4.32
46.89		4.39
37.8		4.31
33.24		4.15
48.6		4.19
50.4		4.22
52.65		4.14
55.08		3.58
35.83		3.85
54.79		3.98
54.54		3.99
28.47		3.93
42.46		4.07
39.46		3.87
33		4.05
30.34		3.78
50.99		3.89
48.2		4.14
56.56		3.4
29.12		3.72
50.04		3.75
55.75		3.85
48.48		4.01
52.17		3.99
30.52		3.99
50.89		3.97
50.08		3.87
55.67		3.64
53.1		3.93
47.74		4.04
52.63		3.8
43.73		3.98
53.94		3.88
49.8		3.89
52.47		4.01
54.56		3.87
57.34		3.93
68.15		3.66
51.3		4.01
49.89		4.11
50.91		3.91
29.58		3.82
29.68		3.98
48.89		3.71
37.76		3.95
29.68		3.78
28.59		3.74
30.1		3.71
31.23		3.64

## Sheet: Fig 3F
Distance (in 3D) from centre of virion to centre of closest RO (nm)
Immature (nm)		Smooth (nm)
75.4		102.68
52.77		136.29
62.39		140.3
79.47		171.63
62.38		177.21
57.9		175.35
120.06		217.6
150.02		127.7
183.47		167.32
76.31		170.39
87.93		218.96
88.86		83.1
96.1		135.39
103.1		145.62
66.36		122.9
64.41		163.82
70		210.55
58.92		94.56
60.74		178.51
72.84		95.25
68		122.6
91.5		137.66
72.1		67.71
69.6		164.71
112.4
179.26
64
50.36
49.2
78
72.5
47.65
50.84
79.62
219.98
267.16
256.87

## Sheet: Fig 3G
			SIM data
																								GM130								Calnexin
																								dSRNA
																																Merge
																	Cropped image Region of Interest
							Uncropped image

## Sheet: Fig 4A
M/prM western blot band intensity ratio (normalized to untreated)
	Furin Inhibitor I
Untreated	20 μM	40 μM	60 μM	NH4Cl
1	0.53	0.24	0.32	0.06
1.01	0.9	0.7	0.5	0.01
1	0.93	0.66	0.88	0.27
1	0.6	0.45	0.43	0.15

## Sheet: Fig 4B
% mature LGTV particles (Untreated)	#Immature	#Mature		% mature LGTV particles (Furin Inhibitor I)	#Immature	#Mature		% mature LGTV particles (NH4Cl)	#Immature	#Mature
100	0	2		0	3	0		0	1	0
0	5	0		0	1	0		0	1	0
100	0	1		18.5	22	5		0	1	0
0	7	0		0	1	0		0	18	0
28.5	5	2		0	5	0		0	15	0
36.3	7	4		27	8	3		0	2	0
0	13	0		18	9	2		0	2	0
66.6	7	14		25	24	8		0	12	0
100	0	2		0	6	0		0	6	0
0	10	0		0	31	0		0	2	0
0	17	0		0	21	0		0	11	0
42.1	11	8		0	13	0		0	7	0
22.2	35	10		0	13	0		0	6	0
14.2	6	1		0	3	0		0	6	0
0	3	0		0	28	0
33.3	8	4		5	20	1
0	4	0		30.7	9	4
0	1	0		0	22	0
100	0	2		0	31	0
0	8	0		0	8	0
37.5	5	3		50	4	4
57.4	20	27		0	1	0
100	0	1		0	1	0
0	7	0
0	5	0
0	12	0
40	3	2
0	11	0
100	0	5

## Sheet: Fig4D
	Day	R86	Q86
	6	1
	8	1
	10	1
	11	1
	13	1
	10		1
	11		1
	11		1
	14		0
	14		0
	7		1
	7		1
	8		1
	12		1
	21		0
	1	1	1
	0	0	0
	1 = reached humane endpoint at indicated day

## Sheet: Fig 4E
Day	R86	Q86
6	1
6	1
6	1
6	1
6	1
6		1
6		1
6		1
7		1
8		1
6	1
6	1
6	1
7	1
6		1
6		1
6		1
6		1
7		1
1 = reached humane endpoint at indicated day

[truncated: 9 more sheets:  Fig 4G, Fig 4H, Fig4I, Fig 4L, Fig 5E, SFig2, SFig4, SFig5, SFig7]
